# Supplementary material for: Optogenetic Control of Engrafted Human Induced Pluripotent Stem Cell-Derived Cardiomyocytes in Live Mice: A Proof-of-Concept Study
Source: Cells. 2022 Mar 10;11(6):951. doi: 10.3390/cells11060951 (PMC8946017; doi:10.3390/cells11060951)
Supplement: Supplementary file 1 [file cells-11-00951-s001.zip]

Archive with 2 entries (2 files):
- Optogenetics Video 1.mp4
- Optogenetics Video 2.mp4
